# Supplementary material for: A Qualitative Exploratory Study of Patient Safety and Nurses’ Body Awareness Using Motion‐Capture‐Linked Avatars
Source: J Nurs Manag. 2026 Mar 26;2026:9415472. doi: 10.1155/jonm/9415472 (PMC13140177; doi:10.1155/jonm/9415472)
Supplement: Supplementary file 1 — Supporting Information Additional supporting information can be found online in the Supporting Information section. [file JONM-2026-9415472-s001.zip]

Archive with 1 entries (1 files):
- Appendix_1_2026_1.pdf
